# Supplementary material for: Validation of the Social Responsiveness Scale (SRS) to screen for atypical social behaviors in juvenile macaques
Source: PLoS One. 2021 May 20;16(5):e0235946. doi: 10.1371/journal.pone.0235946 (PMC8136728; doi:10.1371/journal.pone.0235946)
Supplement: S1 Dataset — (XLSX) [file pone.0235946.s001.xlsx]

## Sheet: Descriptives
Subject #	Sex	Rank	Age (mo)
1	1	3	16.4712
2	1	2	17.1288		Sex	Rank
3	1	2	17.2932		Male=1	High=1
4	1	3	18.2795		Female=2	Middle=2
5	2	1	18.0822			Low=3
6	1	1	16.4712
7	2	3	15.9452
8	2	2	17.3589
9	2	1	17.0959
10	1	2	17.6219
11	1	2	16.0767
12	1	2	17.0959
13	1	1	17.1288
14	2	3	16.2082
15	2	2	16.537
16	1	1	16.8658
17	1	2	16.0767
18	2	1	15.9123
19	2	2	17.7534
20	1	2	16.8658
21	1	1	16.8
22	1	1	16.8658
23	2	2	16.3068
24	2	2	17.0959
25	2	3	17.063
26	1	3	16.9315
27	2	3	17.3589
28	2	2	16.4712
29	2	2	17.063
30	1	3	17.4904
31	1		17.063
32	2	1	16.7342
33	1	2	17.7534
34	1	2	18.6082
35	2	3	17.9836
36	1	1	18.0164
37	2	2	17.7205
38	1	1	16.6356
39	1	1	17.7205
40	2	3	15.8795
41	2	2	18.1151
42	1	3	16.6356
43	1	2	17.2932
44	2	2	17.326
45	2	3	17.4247
46	1		17.0301
47	1	1	16.7014
48	2	1	17.0301
49	1	2	16.4055
50	2	1	16.537
52	2	2	17.4575
53	2	1	16.7014
54	2	1	16.4055
55	1	1	17.8849
56	1		17.3918
57	1	1	18.3123
58	1	2	18.1808
59	1	1	16.7014
60	1	2	16.0767
61	2	3	17.2603
62	1	1	16.9973
63	2	3	16.8
64	1	3	16.6027
65	1	3	17.2603
66	1	3	16.2411
67	2	1	17.4575
68	1	2	16.8658
69	1	1	16.7671
70	1	3	16.7014
71	2	2	18.4767
72	1	2	17.1616
73	2	2	16.6356
74	1	2	17.589
75	1	3	18.4767
76	2	3	17.1616
77	2	1	16.7671
78	2	1	17.8521
79	2	2	17.1288
80	1	2	17.4247
81	1	1	16.9644
82	2	1	18.1151
83	2	1	17.8521
84	2	1	16.9315
85	2	1	17.1288
86	1	3	16.9644
87	2	3	16.3068
88	1	2	18.7397
89	2	1	16.7342
90	2	1	17.6219
91	2	3	16.4712
92	1	3	17.4247
93	1	3	17.2274
94	2	1	16.4712

## Sheet: jmSRS_raw_scores
Subject #	Seems self-confident when interacting with others.	Would rather be alone than with others.	Behaves in ways that seem strange or bizarre for others of comparable age/rank/gender categories.	Is not well coordinated in physical activities.	Responds appropriately to other monkeys' vocalizations and facial expressions.	Avoids eye contact or has unusual eye contact.	Plays appropriately with peers.	Avoids social interactions with others.	Is socially awkward.	Has a restricted or unusually narrow range of interests.	Has repetitive, odd behaviors such as hand flapping, rocking/swaying, tumbling or spinning.	Is too tense in social situations, e.g., walks siffly, stiffens or freezes when others approach.	Stares or gazes off into space.	Manifests species and status-typical reaction to loss of a valued resource.
1	4	2	1	1	5	1	5	2	2	1	1	2	1	5
2	4	1	1	1	5	1	5	1	1	1	1	1	1	5
3	3	1	1	1	5	1	5	1	1	1	1	1	1	5
4	5	1	1	1	5	1	5	1	1	1	1	1	1	5
5	4	1	1	1	5	1	5	1	1	1	1	1	1	5
6	4	1	1	1	5	1	5	1	1	1	1	1	1	5
7	3	2	1	1	4	1	4	2	1	2	1	1	1	4
8	2	5	1	1	5	1	2	4	3	5	2	2	1	4
9	5	1	1	1	5	1	4	1	4	2	1	1	1	5
10	5	1	1	1	5	1	5	1	1	1	1	1	1	5
11	2	4	4	2	3	4	3	3	3	2	2	3	2	5
12	3	2	2	1	5	1	5	2	1	1	1	1	1	4
13	1	1	1	1	5	1	5	1	1	1	1	1	1	5
14	3	2	1	1	5	1	5	1	1	1	1	1	1	5
15	3	2	1	1	4	1	4	2	1	2	1	1	1	5
16	4	1	1	1	5	2	5	2	1	2	1	1	1	5
17	3	1	1	1	5	1	4	1	1	1	1	1	1	4
18	3	3	1	1	4	1	4	2	1	2	1	1	1	4
19	4	1	1	1	5	1	1	3	1	1	1	1	1	5
20	5	1	1	1	5	1	5	1	1	1	1	1	1	5
21	2	1	4	1	5	1	5	2	2	1	2	1	1	5
22	5	1	1	1	5	1	5	1	1	1	1	1	1	5
23	3	2	1	1	5	2	3	3	3	3	1	3	1	5
24	1	2	2	1	5	1	5	1	1	3	1	1	1	5
25	2	2	1	1	4	1	3	3	1	2	1	1	1	4
26	5	1	1	1	5	1	5	1	1	3	1	1	1	5
27	5	1	1	1	4	1	5	1	1	1	1	1	1	5
28	3	4	2	1	5	1	2	3	2	5	1	1	1	3
29	3	1	1	1	5	1	4	2	1	1	1	1	1	4
30	5	1	2	1	5	1	4	1	2	3	3	1	1	5
31	2	4	2.5	1	5	2	5	4	3.5	4	1	4	1	3
32	4	1	2	1	5	1	4	1	1	4	1	1	1	5
33	2	4	5	1	1	5	2	4	4	4	1	3	1	3
34	2	4	1	1	5	1	3	4	1	1	1	2	1	5
35	5	1	1	1	5	1	5	1	1	1	1	1	1	5
36	5	1	1	1	5	1	5	1	1	1	1	1	1	5
37	5	1	1	1	5	1	5	1	1	1	1	1	1	5
38	4	1	1	1	5	1	5	2	1	1	1	1	1	5
39	5	1	1	1	5	1	5	1	1	1	1	1	1	5
40	3	2	1	1	4	1	4	3	1	2	1	1	1	4
41	3	1	1	1	5	2	4	1	1	2	1	3	1	5
42	4	2	1	1	5	1	5	2	1	1	1	1	1	5
43	4	2	1	1	5	1	5	2	1	1	1	1	1	5
44	4	1	1	1	5	1	5	1	1	1	1	1	1	5
45	5	1	1	1	5	1	5	1	1	1	1	1	1	5
46	4	2	1	1	5	1	5	1	1	2	1	1	1	5
47	5	1	2	1	5	2	3	1	1	1	1	1	1	5
48	5	1	1	1	5	1	5	1	1	1	1	1	1	4
49	4	2	1	1	5	1	5	1	1	1	1	1	1	5
50	5	3	1	1	5	1	5	2	1	1	1	1	1	5
52	3	3	3.5	1	5	2	5	2	1	3	1	1	2	5
53	5	2.5	4	1	4	1	3	1	1	4	5	1	1	4
54	3	1	1	1	5	2	5	1	1	1	1	1	1	5
55	1	2	1	1	5	1	5	2	1	2	1	1	1	5
56	4	2	2	1	5	1	4	2	1	1	1	1	1	5
57	5	1	1	1	5	1	5	1	1	1	1	1	1	5
58	4	1	2	1	5	1	5	1	1	1	1	1	1	5
59	2	3	3	1	5	2	3	3	3	4	1	4	2	5
60	1	1	2	5	5	1	5	1	1	1	2	1	1	5
61	1	1	1	1	1	1	1	1	1	3	1	1	1	1
62	3	3	3	1	3	5	4	2	2	2	1	2	1	5
63	4	4	2	1	5	2	4	4	2	1	1	1	1	5
64	3	1	1	1	5	1	5	2	1	1	1	1	1	5
65	4	1	1	1	5	1	5	1	1	1	1	1	1	5
66	4	1	4	1	5	1	3	1	1	1	1	1	1	5
67	1	4	3	5	4	1	2	4	2	4	1	2	2	5
68	5	1	3	1	4	1	4	1	1	1	1	1	1	3
69	4	2	1	1	5	1	5	1	1	1	1	1	1	5
70	4	2	1	1	5	1	5	2	1	1	1	1	1	4
71	5	1	1	1	5	1	5	1	1	1	1	1	1	5
72	4	2	1	1	5	1	5	1	1	2	1	1	1	5
73	5	1	2	1	5	1	4	1	1	1	1	1	1	5
74	4	1	1	1	5	1	5	1	1	1	1	1	1	5
75	4	2	1	1	5	1	5	2	1	1	1	1	1	5
76	4	2	1	1	5	1	5	2	1	2	1	1	1	5
77	5	2	1	1	5	1	5	2	1	1	1	1	1	5
78	5	2	1	1	1	1	5	2	1	1	1	1	1	5
79	4	2	1	1	5	1	5	2	1	2	1	1	1	5
80	4	1	1	1	5	1	5	1	1	1	1	1	1	4
81	5	1	1	1	4	1	5	1	1	1	1	1	1	5
82	4	2	1	1	4	2	4	2	4	2	1	2	1	5
83	5	2	1	1	5	1	5	2	1	1	1	1	1	5
84	3	2	1	2	4	1	4	2	1	1	1	1	1	5
85	4	1	1	1	5	1	5	1	1	1	1	1	1	5
86	3	1	2	1	5	1	5	1	1	2	1	2	1	5
87	3	2	2	1	5	1	4	2	1	2	1	1	1	5
88	5	1	1	1	5	1	5	1	1	1	1	1	1	5
89	5	1	1	1	4	1	5	1	1	1	1	1	1	5
90	4	2	1	1	4	3	2	3	2	4	1	2	1	5
91	5	2	1	1	5	1	5	2	1	1	1	1	1	5
92	4	3	2	1	4	1	3	3	3	3	1	3	2	5
93	4	2	1	1	5	2	4	1	1	2	1	1	1	5
94	5	1	2	1	5	1	5	1	1	1	1	1	1	5

## Sheet: Ethogram_scores
	Frequency rate of behaviors (counts/hour)													Duration proportion of behaviors (per hour)
Subject #	GROOM SOLICIT	EYE-GAZE	TOUCH	SOCIAL PLAY	SIT ALONE	AGGRESSION	SCREAM	SUBMISSIVE	GRIMACE	DISPLAY	ANXIETY	SEX	LEAVE BEHIND	GROOMING_DUR	PROXIMITY_DUR	CONTACT_DUR	SELF-PLAY_DUR	SELF_DIRECTED_DUR	FOLLOW_DUR
1	0	0	0.499513	3.49659	0.499513	0	0	6.99318	0	0	7.99221	0	35.4654	0	0.330353	0.00269737	0.0302871	0.00452059	0.0153933
2	0	0.499114	0	8.98405	0.499114	1.49734	0.499114	10.9805	0.499114	0.998228	13.4761	0.998228	21.4619	0	0.10231	0.00237911	0.0621979	0.01034	0.00265362
3	0	0	2.99603	4.49405	0	0.499338	0	9.98677	0	0	10.4861	0.998677	23.9682	0.0242429	0.3899	0.111652	0.0715718	0	0.00298771
4	0.998801	0	1.4982	2.497	0	0	0.499401	5.99281	1.4982	0	23.4718	0	18.9772	0.124725	0.330195	0.047776	0.354599	0.00624251	0.00327107
5	0	0	1.49613	9.47552	0	0	0	5.98454	0	0.997423	9.47552	0	6.48325	0.0837669	0.2903	0.0723631	0.153429	0.00876901	0.00368215
6	0	0	2.49522	2.49522	0	1.49713	0	0.998087	0	0	7.9847	0.499043	19.9617	0.0828911	0.481627	0.0955252	0.0560509	0.0151127	0.00361807
7	0	0.497446	3.97957	10.4464	0	0	0	12.9336	0	0	23.8774	0	26.8621	0.0389252	0.221985	0.00805034	0.0497861	0.00915301	0.00911156
8	1.49152	0	0.497174	0	0	0	0	5.46892	0	0	9.94349	0	23.3672	0.100537	0.461618	0.133375	0.177392	0.00992692	0.00630583
9	0	0	1.48781	6.44719	0	2.47969	0	5.95125	0	0	18.8456	0	43.6425	0.0325335	0.391576	0.127142	0.0725226	0.152509	0.0122414
10	0	0	0.996661	5.97997	0	1.99332	0	3.48831	0	0	12.9566	0.498331	36.8765	0.0873158	0.510291	0.12945	0.00879553	0.0124915	0.00453481
11	3.96262	0.495327	3.46729	7.92524	0.495327	0.495327	0	7.42991	0.495327	4.95327	24.271	0	20.3084	0	0.381774	0.0281263	0.166529	0.116295	0.0568223
12	0	2.49348	1.99478	15.9582	0	0.99739	0	2.99217	0	0.498695	14.9609	0.498695	25.9321	0.0120186	0.286542	0	0.150756	0.015659	0.00310022
13	2.97727	0	2.97727	4.46591	0	0.496212	0	3.47349	0	0	11.4129	0	35.2311	0.0386219	0.723635	0.0100566	0.225115	0.0169291	0.00524331
14	0	0.501052	5.51157	6.51368	0	1.0021	0	10.021	2.50526	0	17.0358	0	33.0694	0.0140963	0.2144	0.0062548	0.0318669	0.0053028	0.0129522
15	0	0	3.49121	8.97741	0.498745	0	0	6.98243	0.498745	0	22.9423	0	27.9297	0.00403983	0.480532	0	0.0347293	0.0431414	0.0169241
16	0.499343	0	17.9763	4.99343	0	3.4954	0	4.99343	0.499343	0	15.979	5.49277	23.4691	0.0199154	0.436958	0.379891	0.119859	0.00615024	0.0531467
17	0	0	1.97814	21.265	0	1.48361	0	14.8361	0	0.989071	15.3306	4.94535	20.7705	0.0190643	0.303876	0	0.0240509	0	0
18	0	0	2.49754	22.9774	0	0.499509	0.499509	9.49067	0.499509	0.499509	25.4749	0	12.9872	0.0191978	0.141894	0.0163922	0.0509999	0.0215039	0.00130705
19	0.498911	0	0	0.498911	0.498911	0	1.49673	4.98911	0	0	5.98693	0	23.4488	0.039996	0.273769	0.00568758	0.0101778	0.00964561	0.000906354
20	0	0	3.49551	4.49423	0	1.99744	0	7.98975	0	1.49808	15.9795	1.99744	26.9654	0.0115518	0.353854	0.0513757	0.0142983	0.034797	0.0190755
21	3.36223	1.44096	2.40159	15.3702	0.480319	4.32287	1.44096	9.12606	0	1.44096	33.142	0.480319	50.4335	0.0269939	0.395543	0.00238558	0.154463	0.0609765	0.019629
22	0	0.499006	5.98807	11.9761	0	0.499006	0	4.49106	0.499006	0	14.4712	1.99602	45.4096	0.0519632	0.401243	0.188134	0.161029	0.0283269	0.00702767
23	0.967601	2.419	6.77321	7.74081	0	0	0	9.67601	1.9352	0	15.4816	0	35.3175	0.0179006	0.596889	0.130465	0.190795	0.00903901	0.0239401
24	0.992063	0	2.97619	11.4087	0	0.496032	0.496032	8.43254	0.992063	0.992063	29.7619	0.496032	32.7381	0.0406581	0.354233	0.0147569	0.173628	0.0162202	0
25	0	0	6.94324	18.8459	0	0.991891	0	13.3905	0	0	14.8784	0	31.7405	0.00234748	0.229499	0.00345509	0.0458419	0.015738	0.00284342
26	0.494535	0.494535	7.91257	19.7814	0	1.97814	0.989071	12.8579	1.48361	0	33.1339	0.989071	38.0792	0.0270181	0.385762	0.0103111	0.169436	0.0401315	0.00720373
27	0	0	6.95451	5.96101	0.993501	1.987	0.49675	9.93501	1.987	0	11.922	0	22.8505	0.114335	0.332417	0.00658194	0.0642133	0.0117481	0.00535663
28	1.99137	1.99137	10.9525	6.47195	0	0.995685	0	11.9482	0	0.995685	24.8921	0	31.8619	0.00782443	0.2712	0.0384666	0.299262	0.00155991	0.0419101
29	0	0	6.99475	19.4854	0	0.499625	0.999251	15.988	0.999251	0	19.985	0	29.9775	0.0220085	0.391273	0.00687817	0.0438921	0.088034	0.0109168
30	0	0	0	14.9836	0	1.49836	0.99891	5.494	0	0	11.4875	2.49727	41.4547	0.0111545	0.348187	0.00730036	0.036327	0.0340295	0.0365101
31	0	2.00496	3.50868	5.51365	0	0.501241	0	9.02233	0.501241	1.00248	47.1166	2.00496	27.5682	0.00105261	0.230587	0	0.137415	0.0490547	0
32	0	1.48459	4.94862	12.8664	0	1.97945	1.48459	8.90751	0	1.48459	9.89723	2.47431	45.0324	0	0.352696	0.0184418	0.271118	0.0123798	0.0132046
33	0	1.00878	4.53949	15.636	0	2.52194	0	8.5746	0	2.01755	22.1931	0.504388	16.6448	0	0.157436	0	0.358275	0.0271193	0.00932277
34	0	0	4.98666	1.496	0	0.498666	0	12.9653	0.498666	0	18.9493	0.997332	19.448	0.000764621	0.153356	0	0.28527	0.0016456	0.0142535
35	0	0.998087	1.99617	2.49522	1.99617	0.499043	1.99617	18.9637	0.998087	0	15.9694	0	19.9617	0.0696665	0.332887	0.00774349	0.126599	0.0024869	0.00494885
36	0.999117	0	0.999117	22.9797	0	0	0	6.99382	0	0.499559	10.4907	2.99735	20.9815	0.000990791	0.294423	0.000832598	0.045285	0.00909197	0.000874228
37	0	0	0	7.49014	0	0.998685	0.998685	12.4836	0	0	5.99211	0.499343	45.9395	0.0371594	0.474492	0.0378252	0.0315002	0.001265	0.00789793
38	0	0.998793	2.49698	17.9783	0	0.998793	0	6.99155	0	0	11.9855	4.99397	21.9734	0	0.28543	0.000565983	0.0770319	0.0296309	0.000407841
39	0	0.494462	5.93354	25.2176	0	4.45016	0	5.93354	0	0.494462	10.3837	4.45016	6.92247	0.0124604	0.189742	0.0169271	0.0370847	0.0108205	0
40	0	0.499322	3.99457	10.9851	0	0.998644	1.99729	17.4763	0.998644	0	11.4844	0	19.4735	0.0418848	0.263467	0.0228356	0.0715278	0.00109851	0.002455
41	0.497793	0	0	7.4669	0	2.48897	0	5.47572	0	0	6.9691	0	34.3477	0.0623735	0.330236	0.160356	0.0065045	0.0461371	0.00257193
42	0.499696	0.499696	0.499696	30.9812	0.499696	0.999392	0	9.49422	0	1.49909	18.4888	5.49666	20.4875	0.00512188	0.175443	0.00222365	0.0214869	0.0100689	0.000557994
43	0.499272	0.499272	5.99126	8.98689	0	0.998544	0	5.49199	0	0	12.9811	0.998544	18.9723	0.0162263	0.194275	0.136626	0.00482629	0.0351071	0.0160849
44	0	0	1.49189	3.48109	0	0.994596	0	8.95136	0	0.994596	12.4325	0	21.8811	0.0108245	0.291176	0.0732437	0.0512383	0.0382754	0.0166263
45	0	0	2.98792	8.46578	0	0	0.497987	11.9517	0	0	7.46981	0	20.4175	0.0397975	0.319899	0.0290991	0.0142175	0.00309582	0
46	0.49948	0	1.49844	15.4839	0.49948	2.4974	0	10.9886	0	0.49948	11.9875	0.49948	16.9823	0.0018231	0.175892	0.0720583	0.0564162	0.0198876	0.0131613
47	0.990606	1.98121	2.47651	28.7276	0	1.48591	0	5.94363	0.495303	1.98121	15.3544	0.495303	38.6336	0.0184335	0.394261	0.00146114	0.23621	0.0126798	0.0125559
48	0	0	1.49831	11.9865	0	0.499438	0	7.99101	0	0	12.9854	0	20.477	0.0630541	0.161993	0.0161152	0.0482957	0.0523578	0.0036126
49	0.49894	0.99788	6.48622	12.4735	1.99576	0.99788	0	2.4947	0	1.49682	10.4777	1.99576	18.4608	0.00672737	0.257736	0	0.0651782	0.0115588	0
50	0	0.997946	2.99384	0.498973	0	0.997946	0	12.4743	0.997946	0	14.9692	0	26.4456	0.00316016	0.242318	0.118473	0.0724509	0.00918942	0.00767587
52	0	0	0.498625	0.498625	0	0	0	8.47662	0	0	8.97524	0	25.9285	0.0124573	0.173339	0.228004	0.0105625	0.00856803	0.00769544
53	0.472713	1.89085	1.41814	1.41814	0	4.72713	1.41814	6.14526	0	0.945425	20.7994	0	33.5626	0.10573	0.344923	0.217976	0.126427	0.033862	0.0257077
54	0.504435	2.52217	8.07096	12.1064	0	3.53104	0	6.05322	0	5.04435	36.8237	0.504435	25.7262	0.00586826	0.15682	0.0131742	0.233923	0.0487452	0.00775989
55	0	0	0.998993	8.99093	0	0.499496	0	2.99698	0	0	4.99496	0.499496	45.4542	0.0745249	0.397158	0.0692552	0.104012	0.000857469	0.00445384
56	0.489528	0	2.93717	4.89528	0	0.489528	0.489528	4.89528	0.489528	0.489528	23.4974	0.979056	14.6858	0.00387543	0.246322	0.373967	0.163372	0.0240358	0.0480798
57	0	0	3.49502	26.4623	0	0.499289	0	5.99146	0	0	18.973	1.99715	14.9787	0.00436877	0.149137	0.106789	0.267552	0.0313387	0.00350334
58	0	0	7.4917	9.98893	0	0.499446	0	17.4806	0.499446	0	20.4773	0.998893	26.4707	0.00315484	0.278183	0	0.014459	0.0324723	0.0079079
59	1.4778	0.492599	0.492599	7.88158	0	1.97039	0	6.89638	0	1.4778	14.778	2.95559	38.9153	0.0159602	0.341248	0	0.229551	0.0638326	0.0152541
60	3.97275	3.97275	5.95913	2.48297	0	0	4.46935	13.408	0	0.496594	32.2786	6.95232	49.1628	0.0342153	0.404799	0.0167435	0.169397	0.0290011	0.00154772
61	1.95647	6.35852	2.44559	11.2497	0	0.489117	0	4.89117	0.489117	3.42382	19.0756	0	40.5967	0.116744	0.330912	0.0954268	0.246116	0.00255971	0.0381511
62	2.9021	4.35315	7.73894	33.8579	0.483684	0.967367	0	10.1574	0	0.483684	27.57	1.45105	44.0152	0	0.351864	0.000298272	0.222414	0.0190168	0.0027973
63	0	0.499347	4.99347	0.499347	0	0.998693	0	20.9726	1.49804	0	27.4641	0	40.4471	0.0140483	0.319623	0.0410796	0.188986	0.107368	0.0132993
64	0	0	0.499284	19.9714	0	1.49785	0.998569	11.4835	0.499284	0.998569	9.98569	0	17.9742	0.0182988	0.299737	0.108611	0.0444446	0.00892055	0
65	0	0	2.97811	1.98541	0	0.496352	0	6.45257	0	0.496352	5.95622	0	19.8541	0.105466	0.437906	0	0.00809881	0.00882679	0.00153869
66	0.989601	1.9792	14.844	10.8856	0	0	0	10.8856	0	0	16.3284	0	31.6672	0.0365575	0.442162	0.185963	0.181971	0.0100939	0.0099125
67	1.45994	0	3.89317	3.89317	0	0	0	1.94658	0	0	14.5994	0.486646	19.4658	0.000900294	0.26274	0.30782	0.196143	0.00745379	0.0408377
68	1.46856	0.97904	2.4476	15.6646	0	2.93712	0.48952	6.85328	0	7.83232	11.7485	1.46856	17.6227	0.0425067	0.413481	0.138958	0.176749	0.010541	0.0210086
69	0	0.49802	0	7.96833	0	0.996041	0	3.48614	0	0	6.97229	0.996041	20.9169	0.00886476	0.307187	0.0913037	0.0874607	0.00883986	0.0466645
70	0	0	0	4.96746	0	0	0.993493	11.9219	0	0	5.46421	1.49024	15.8959	0.0231649	0.258937	0.018777	0.0477539	0.012667	0
71	0	0	1.49719	14.4729	0	0	0	2.49532	0.499064	0	19.4635	0	37.9289	0.0357164	0.393346	0.170139	0.308072	0.00420046	0.00859222
72	0	0.997324	4.98662	3.49063	0.997324	0	0.498662	4.98662	0	0	9.47458	0.997324	14.9599	0.00140456	0.262969	0	0.126502	0.00152092	0
73	1.9839	0.991949	3.96779	5.95169	0	1.9839	0.495974	11.4074	0.991949	0	23.8068	0.495974	41.1659	0.0918792	0.465736	0.00261213	0.185503	0.0358672	0.00332303
74	0	0	2.99351	9.47946	0	0.997838	0	5.98703	0	0.997838	9.97838	2.4946	10.4773	0.0146516	0.295709	0.000399135	0.14521	0.0179943	0.00442375
75	0	0	4.98907	12.4727	0	0.997813	0	11.9738	0.498907	0	32.4289	2.99344	14.9672	0	0.153896	0.00764159	0.446555	0.00365865	0
76	0	1.49718	11.9774	1.49718	0.49906	0	0.49906	18.9643	0.99812	0.99812	16.469	0	26.9492	0.00590554	0.176543	0.00128924	0.096984	0.000815132	0.00510705
77	0.498956	1.99583	5.48852	0.997913	0	6.48643	0	6.48643	0	0	14.4697	0	35.9249	0.0469019	0.418433	0.284106	0.211524	0.0268189	0.02232
78	0	0	3.49037	7.47937	0	0	0.498625	0.997249	0.498625	0.997249	9.97249	0	21.9395	0.0113188	0.289103	0.137969	0.0406795	0.0166541	0.0030333
79	0	0	8.98712	5.49213	0.998569	0	0	13.4807	0	0	21.4692	0	27.4606	0.00862098	0.307692	0	0.123523	0.0111257	0
80	0	0	0.499297	7.98875	0	1.49789	0	7.98875	0	0.499297	6.99016	5.49227	12.4824	0.034102	0.357055	0	0.0521349	0.0191564	0.000607478
81	0	0.49896	1.99584	6.48649	0	1.99584	0	4.49064	0.49896	1.49688	10.9771	0	12.474	0.0172141	0.336482	0.108732	0.0461705	0.0395759	0
82	0.498418	0	1.99367	4.48576	0	4.98418	0	5.98101	0	1.49525	12.4604	0.498418	32.3971	0.0115134	0.309551	0.000731012	0.274578	0.110491	0.0121448
83	0	0	0	0.498562	0	0.997125	0.498562	1.99425	0	0	5.98275	0	28.4181	0.0136689	0.298622	0.01386	0.0386968	0.0216459	0.00267562
84	0	0	2.47533	5.94079	0	0.495066	0	7.42599	0.990132	0	19.8026	0	22.773	0.0185567	0.210073	0.0109905	0.0466847	0	0.0131027
85	0	0	4.49569	7.49282	0	0.999043	0.499521	8.49186	0	3.49665	18.9818	0	24.9761	0.0155934	0.249353	0	0.0558964	0.0167673	0.0199309
86	0.499322	0	0.499322	10.9851	0	0	0	13.981	0	0.499322	22.9688	0.499322	21.9702	0.0587369	0.27828	0.0163861	0.123091	0.0723767	0.000540932
87	0	0.499634	4.4967	14.4894	0	0.499634	0	14.4894	0	0.499634	40.4703	0	20.485	0.0441426	0.264048	0.0315685	0.0465575	0.0251649	0.0014073
88	0	0	2.98718	17.9231	0	0.497863	0.497863	2.98718	0	0.995727	5.4765	0	18.4209	0	0.196482	0	0.0582915	0	0.00861304
89	0	0	7.48814	15.4755	0	0.49921	0.998419	9.48498	1.99684	0	11.981	0	23.4629	0.00708878	0.31263	0.0557617	0.0575589	0.000732174	0.0154589
90	1.49227	0.994843	3.48195	0.994843	0	0	1.49227	5.96906	0.497422	0	15.9175	0	48.2499	0.0153869	0.42639	0.031263	0.337368	0.0113661	0.00775978
91	0	0	1.49672	0	0	0.498907	0	7.98251	0	0	15.4661	0	37.9169	0.00433217	0.334899	0.184097	0.158128	0.0308657	0.0271156
92	0.497232	0	1.4917	5.96678	0	0.497232	0	7.45848	0	0	24.3644	3.97786	22.8727	0.0445437	0.393849	0.100988	0.165197	0.0332897	0.00534524
93	0	0	8.98532	4.99185	0	0.998369	0	11.4812	0	0	21.9641	4.49266	27.9543	0.0378548	0.410588	0.238835	0.165821	0.00978402	0.0115312
94	0.499334	0.499334	5.99201	6.49134	0	0.998668	0	11.984	0.499334	0	13.9814	0.998668	49.9334	0.0785203	0.418675	0.0668525	0.214223	0.00892144	0.00401132
